# Supplementary material for: Heterogeneity in Neutrophil Extracellular Traps from Healthy Human Subjects
Source: Int J Mol Sci. 2023 Dec 30;25(1):525. doi: 10.3390/ijms25010525 (PMC10779146; doi:10.3390/ijms25010525)
Supplement: Supplementary file 1 [file ijms-25-00525-s001.zip]

Archive with 1 entries (1 files):
- ijms-2668886-supplementary.pdf
